# Supplementary material for: 3D-Powder-Bed-Printed Pharmaceutical Drug Product Tablets for Use in Clinical Studies
Source: Pharmaceutics. 2022 Oct 28;14(11):2320. doi: 10.3390/pharmaceutics14112320 (PMC9699453; doi:10.3390/pharmaceutics14112320)
Supplement: Supplementary file 1 [file pharmaceutics-14-02320-s001.zip]

Archive with 1 entries (1 files):
- pharmaceutics-1957409-supplementary.pdf
